# Supplementary material for: Antithrombotic Management and Long-Term Outcomes of Patients with Atrial Fibrillation. Insights from CRAFT Trial
Source: J Clin Med. 2021 Apr 19;10(8):1780. doi: 10.3390/jcm10081780 (PMC8073861; doi:10.3390/jcm10081780)
Supplement: Supplementary file 1 [file jcm-10-01780-s001.zip]

Archive with 1 entries (1 files):
- jcm-1154722-supplementary.pdf
